# Supplementary material for: NLRP3 Inflammasome Inhibition Attenuates Diabetic Kidney Injury via the Suppression of Ferroptosis: Mechanistic Insights from In Vivo and In Vitro Models
Source: Int J Mol Sci. 2026 May 10;27(10):4257. doi: 10.3390/ijms27104257 (PMC13207044; doi:10.3390/ijms27104257)
Supplement: Supplementary file 1 [file ijms-27-04257-s001.zip]

Archive with 1 entries (1 files):
- ijms-4253576-supplementary.pdf
